# Supplementary material for: Dataset on microstructural, structural and tribology characterization of TiC thin film on CpTi substrate grown by RF magnetron sputtering
Source: Data Brief. 2020 Jan 25;29:105205. doi: 10.1016/j.dib.2020.105205 (PMC7005493; doi:10.1016/j.dib.2020.105205)
Supplement: Multimedia component 1 [file mmc1.xml]

<?xml version="1.0" encoding="utf-8" standalone="no"?>
<data>
  <datasets>
    <author>oabegunde@uj.ac.za;yinkaabeegs@ymail.com;yinkaabeegs@gmail.com</author>
    <type>1</type>
    <dataset>
      <name>Dataset on RF magnetron sputtering of TiC on commercially pure Titanium</name>
      <caption />
      <description>The morphology and topography of TiC thin films coated on commercially pure Titanium (CpTi) grown by RF magnetron sputtering were investigated using Field emission scanning electron microscope (FESEM) and Atomic force microscope (AFM). The mechanical properties such as Hardness and Young Modulus of the thin film coating was studied using Nanohardness. Furthermore, grazing incidence X-ray diffractometer (GIXRD) and Raman spectroscopy were used to analyse the structural and composition analysis.</description>
      <filetype>
        <name />
      </filetype>
      <filesize />
      <source>0</source>
      <sourcename>Original Data</sourcename>
      <access>
        <type>1</type>
        <name>Data available in data repository</name>
        <reponame>Mendeley Data</reponame>
        <PersistentId>10.17632/c25mgp6ptz.1</PersistentId>
        <deeplinkurl>https://data.mendeley.com/datasets/c25mgp6ptz/1</deeplinkurl>
      </access>
    </dataset>
  </datasets>
</data>
